# Supplementary material for: Bis(1,3-dimethyl-1H-imidazolium) hexa­fluoro­silicate methanol 0.33-solvate
Source: Acta Crystallogr Sect E Struct Rep Online. 2013 Jul 6;69(Pt 8):o1216–7. doi: 10.1107/S1600536813018230 (PMC3793724; doi:10.1107/S1600536813018230)
Supplement: Supplementary file 1 [file e-69-o1216-sup1.cif]

##############################################################################
#                                                                            #
# This CIF contains the data in a paper accepted for publication in          #
# Acta Crystallographica Section E. It conforms to the requirements of       #
# Notes for Authors for Acta Crystallographica Section E, and has been       #
# peer reviewed under the auspices of the IUCr Commission on Journals.       #
#                                                                            #
# Full details of the Crystallographic Information File format               #
# are given in the paper "The Crystallographic Information File (CIF):       #
# a New Standard Archive File for Crystallography" by S. R. Hall, F. H.      #
# Allen and I. D. Brown [Acta Cryst. (1991), A47, 655-685].                  #
#                                                                            #
# The current version of the core CIF dictionary is obtainable from          #
# ftp://ftp.iucr.org/pub/cif_core.dic.                                       #
#                                                                            #
# Software is freely available for graphical display of the structure(s)     #
# in this CIF. For information consult the CIF software page                 #
# http://www.iucr.org/resources/cif/software.                                #
#                                                                            #
# This file may be used for bona fide research purposes within the           #
# scientific community so long as proper attribution is given to the journal # 
# article from which it was obtained.                                        #
#                                                                            #
##############################################################################
data_I
_audit_creation_method     SHELXL-97
_chemical_name_systematic
;
Bis(1,3-dimethyl-1<i>H</i>-imidazolium) hexafluorosilicate methanol
0.33-solvate
;
_chemical_name_common     ?
_chemical_formula_moiety     '6(C5 H9 N2 +), 3(F6 Si 2-), C H4 O'
_chemical_formula_sum     'C31 H58 F18 N12 O Si3'
_chemical_formula_iupac     '6C5 H9 N2 + , 3Si F6 2- , C H4 O'
_chemical_formula_weight     1041.10
_chemical_melting_point     550
_symmetry_cell_setting     hexagonal
_symmetry_space_group_name_H-M     'P 6/m c c'
_symmetry_space_group_name_Hall     '-P 6 2c'
loop_
    _symmetry_equiv_pos_as_xyz
    'x, y, z'
    'x-y, x, z'
    '-y, x-y, z'
    '-x, -y, z'
    '-x+y, -x, z'
    'y, -x+y, z'
    'x-y, -y, -z+1/2'
    '-x, -x+y, -z+1/2'
    'y, x, -z+1/2'
    '-y, -x, -z+1/2'
    '-x+y, y, -z+1/2'
    'x, x-y, -z+1/2'
    '-x, -y, -z'
    '-x+y, -x, -z'
    'y, -x+y, -z'
    'x, y, -z'
    'x-y, x, -z'
    '-y, x-y, -z'
    '-x+y, y, z-1/2'
    'x, x-y, z-1/2'
    '-y, -x, z-1/2'
    'y, x, z-1/2'
    'x-y, -y, z-1/2'
    '-x, -x+y, z-1/2'
_cell_length_a     12.6577(7)
_cell_length_b     12.6577(7)
_cell_length_c     16.8174(18)
_cell_angle_alpha     90.00
_cell_angle_beta     90.00
_cell_angle_gamma     120.00
_cell_volume     2333.5(3)
_cell_formula_units_Z     2
_cell_measurement_reflns_used     4399
_cell_measurement_theta_min     2.42
_cell_measurement_theta_max     28.03
_cell_measurement_temperature     296(2)
_cell_special_details     ?
_exptl_crystal_description     block
_exptl_crystal_colour     yellow
_exptl_crystal_size_max     0.32
_exptl_crystal_size_mid     0.20
_exptl_crystal_size_min     0.15
_exptl_crystal_density_diffrn     1.482
_exptl_crystal_density_meas     ?
_exptl_crystal_density_method     none
_exptl_crystal_F_000     1080
_exptl_absorpt_coefficient_mu     0.216
_exptl_absorpt_correction_type     multi-scan
_exptl_absorpt_process_details     '(SADABS; Sheldrick, 1996)'
_exptl_absorpt_correction_T_min     0.9342
_exptl_absorpt_correction_T_max     0.9684
_exptl_special_details     ?
_diffrn_ambient_temperature     296(2)
_diffrn_radiation_type     MoK\a
_diffrn_radiation_wavelength     0.71073
_diffrn_radiation_source     'fine-focus sealed tube'
_diffrn_radiation_monochromator     graphite
_diffrn_measurement_device_type     'Bruker SMART APEXII'
_diffrn_measurement_method     'phi and omega scans'
_diffrn_detector_area_resol_mean     8.333
_diffrn_reflns_number     11115
_diffrn_reflns_av_R_equivalents     0.0449
_diffrn_reflns_av_sigmaI/netI     0.0186
_diffrn_reflns_theta_min     1.86
_diffrn_reflns_theta_max     26.00
_diffrn_reflns_theta_full     26.00
_diffrn_measured_fraction_theta_max     1.000
_diffrn_measured_fraction_theta_full     1.000
_diffrn_reflns_limit_h_min     -15
_diffrn_reflns_limit_h_max     11
_diffrn_reflns_limit_k_min     -12
_diffrn_reflns_limit_k_max     15
_diffrn_reflns_limit_l_min     -20
_diffrn_reflns_limit_l_max     20
_diffrn_standards_number     0
_diffrn_standards_interval_count     .
_diffrn_standards_interval_time     .
_diffrn_standards_decay_%     ?
_refine_special_details
;
Refinement of <i>F</i>^2^ against ALL reflections. The weighted <i>R</i>-factor
<i>wR</i> and goodness of fit <i>S</i> are based on <i>F</i>^2^, conventional
<i>R</i>-factors <i>R</i> are based on <i>F</i>, with <i>F</i> set to zero for
negative <i>F</i>^2^. The threshold expression of <i>F</i>^2^ >
\s(<i>F</i>^2^) is used only for calculating <i>R</i>-factors(gt) <i>etc</i>.
and is not relevant to the choice of reflections for refinement.
<i>R</i>-factors based on <i>F</i>^2^ are statistically about twice as large
as those based on <i>F</i>, and <i>R</i>- factors based on ALL data will be
even larger.
;
_reflns_number_total     804
_reflns_number_gt     623
_reflns_threshold_expression     >2\s(I)
_refine_ls_structure_factor_coef     Fsqd
_refine_ls_matrix_type     full
_refine_ls_R_factor_all     0.0505
_refine_ls_R_factor_gt     0.0356
_refine_ls_wR_factor_gt     0.0922
_refine_ls_wR_factor_ref     0.0976
_refine_ls_goodness_of_fit_ref     1.096
_refine_ls_restrained_S_all     1.096
_refine_ls_number_reflns     804
_refine_ls_number_parameters     75
_refine_ls_number_restraints     0
_refine_ls_hydrogen_treatment     mixed
_refine_ls_weighting_scheme     calc
_refine_ls_weighting_details
         'calc w=1/[\s^2^(Fo^2^)+(0.0560P)^2^+0.3029P] where P=(Fo^2^+2Fc^2^)/3'
_atom_sites_solution_hydrogens     geom
_atom_sites_solution_primary     direct
_atom_sites_solution_secondary     difmap
_refine_ls_shift/su_max     0.000
_refine_ls_shift/su_mean     0.000
_refine_diff_density_max     0.148
_refine_diff_density_min     -0.414
_refine_ls_extinction_method     none
_refine_ls_extinction_coef     ?
loop_
    _atom_type_symbol
    _atom_type_description
    _atom_type_scat_dispersion_real
    _atom_type_scat_dispersion_imag
    _atom_type_scat_source
    'C' 'C' 0.0033 0.0016
                         'International Tables Vol C Tables 4.2.6.8 and 6.1.1.4'
    'H' 'H' 0.0000 0.0000
                         'International Tables Vol C Tables 4.2.6.8 and 6.1.1.4'
    'F' 'F' 0.0171 0.0103
                         'International Tables Vol C Tables 4.2.6.8 and 6.1.1.4'
    'N' 'N' 0.0061 0.0033
                         'International Tables Vol C Tables 4.2.6.8 and 6.1.1.4'
    'O' 'O' 0.0106 0.0060
                         'International Tables Vol C Tables 4.2.6.8 and 6.1.1.4'
    'Si' 'Si' 0.0817 0.0704
                         'International Tables Vol C Tables 4.2.6.8 and 6.1.1.4'
_computing_data_collection     'APEX2 (Bruker, 2007)'
_computing_cell_refinement     'SAINT (Bruker, 2007)'
_computing_data_reduction     'SAINT (Bruker, 2007)'
_computing_structure_solution     'SHELXS97 (Sheldrick, 2008)'
_computing_structure_refinement     'SHELXL97 (Sheldrick, 2008)'
_computing_molecular_graphics
;
SHELXTL (Sheldrick, 2008) and OLEX2 (Dolomanov <i>et al.</i>,
2009)
;
_computing_publication_material
;
SHELXTL (Sheldrick, 2008) and OLEX2 (Dolomanov <i>et al.</i>,
2009)
;
loop_
    _atom_site_type_symbol
    _atom_site_label
    _atom_site_fract_x
    _atom_site_fract_y
    _atom_site_fract_z
    _atom_site_U_iso_or_equiv
    _atom_site_adp_type
    _atom_site_calc_flag
    _atom_site_refinement_flags
    _atom_site_occupancy
    _atom_site_symmetry_multiplicity
    _atom_site_disorder_assembly
    _atom_site_disorder_group
    N N1 0.32338(12) 0.39168(13) 0.06402(9) 0.0388(4) Uani d . 1 1 . .
    C C1 0.2983(2) 0.3220(2) 0.0000 0.0404(6) Uani d S 1 2 . .
    H H1 0.266(2) 0.237(3) 0.0000 0.051(7) Uiso d S 1 2 . .
    C C2 0.36659(17) 0.51001(18) 0.03979(11) 0.0430(4) Uani d . 1 1 . .
    H H2 0.389(2) 0.571(2) 0.0769(12) 0.056(6) Uiso d . 1 1 . .
    C C3 0.3094(2) 0.3496(2) 0.14668(13) 0.0560(6) Uani d . 1 1 . .
    H H3BD 0.2418 0.2678 0.1504 0.084 Uiso calc PR 0.84(3) 1 A 4
    H H3BE 0.2946 0.4023 0.1801 0.084 Uiso calc PR 0.84(3) 1 A 4
    H H3BF 0.3825 0.3511 0.1636 0.084 Uiso calc PR 0.84(3) 1 A 4
    H H3AA 0.2256 0.2899 0.1564 0.084 Uiso d PR 0.16(3) 1 A 3
    H H3AB 0.3337 0.4176 0.1819 0.084 Uiso d PR 0.16(3) 1 A 3
    H H3AC 0.3597 0.3139 0.1558 0.084 Uiso d PR 0.16(3) 1 A 3
    Si Si1 0.0000 0.0000 0.0000 0.0319(4) Uani d S 1 12 . .
    F F1 0.12523(16) 0.0637(2) 0.05780(10) 0.0459(5) Uani d P 0.50 1 B -1
    Si Si2 0.6667 0.3333 0.2500 0.0318(3) Uani d S 1 6 . .
    F F2 0.55741(10) 0.33189(10) 0.19222(6) 0.0525(4) Uani d . 1 1 . .
    C C4 0.0000 0.0000 0.2500 0.115(4) Uani d S 1 12 . .
    H H4A 0.0030 0.0004 0.3070 0.138 Uiso calc PR 0.0833333 1 C -2
    H H4B -0.0606 -0.0794 0.2318 0.138 Uiso calc PR 0.0833333 1 C -2
    H H4C -0.0207 0.0595 0.2322 0.138 Uiso calc PR 0.0833333 1 C -2
    O O1 0.102(5) 0.025(17) 0.2226(9) 0.115(19) Uani d P 0.0833333 1 D -2
    H H1A 0.1086 0.0345 0.1725 0.138 Uiso d PR 0.0833333 1 D -2
loop_
    _atom_site_aniso_label
    _atom_site_aniso_U_11
    _atom_site_aniso_U_22
    _atom_site_aniso_U_33
    _atom_site_aniso_U_12
    _atom_site_aniso_U_13
    _atom_site_aniso_U_23
    N1 0.0411(8) 0.0412(8) 0.0345(8) 0.0209(7) 0.0001(6) 0.0030(6)
    C1 0.0377(13) 0.0359(14) 0.0443(15) 0.0159(11) 0.000 0.000
    C2 0.0544(11) 0.0407(10) 0.0386(9) 0.0273(9) -0.0032(8) -0.0029(8)
    C3 0.0683(13) 0.0664(13) 0.0373(10) 0.0367(11) 0.0040(9) 0.0137(9)
    Si1 0.0316(5) 0.0316(5) 0.0324(8) 0.0158(3) 0.000 0.000
    F1 0.0390(10) 0.0499(13) 0.0438(11) 0.0184(11) -0.0091(9) -0.0027(10)
    Si2 0.0362(4) 0.0362(4) 0.0230(5) 0.0181(2) 0.000 0.000
    F2 0.0504(7) 0.0644(7) 0.0466(7) 0.0316(6) -0.0081(5) 0.0106(5)
    C4 0.145(7) 0.145(7) 0.056(7) 0.072(4) 0.000 0.000
    O1 0.08(2) 0.21(5) 0.048(10) 0.07(4) -0.005(19) -0.04(5)
_geom_special_details
;
All e.s.d.'s (except the e.s.d. in the dihedral angle between two l.s. planes)
are estimated using the full covariance matrix. The cell e.s.d.'s are taken
into account individually in the estimation of e.s.d.'s in distances, angles
and torsion angles; correlations between e.s.d.'s in cell parameters are only
used when they are defined by crystal symmetry. An approximate (isotropic)
treatment of cell e.s.d.'s is used for estimating e.s.d.'s involving l.s.
planes.
;
loop_
    _geom_bond_atom_site_label_1
    _geom_bond_atom_site_label_2
    _geom_bond_site_symmetry_2
    _geom_bond_distance
    _geom_bond_publ_flag
    N1 C1 . 1.326(2) ?
    N1 C2 . 1.375(2) ?
    N1 C3 . 1.467(2) ?
    C1 N1 16 1.326(2) ?
    C1 H1 . 0.94(3) ?
    C2 C2 16 1.338(4) ?
    C2 H2 . 0.92(2) ?
    C3 H3BD . 0.9600 ?
    C3 H3BE . 0.9600 ?
    C3 H3BF . 0.9600 ?
    C3 H3AA . 0.9600 ?
    C3 H3AB . 0.9600 ?
    C3 H3AC . 0.9600 ?
    Si1 F1 . 1.6821(17) ?
    Si2 F2 . 1.6829(10) ?
    C4 O1 . 1.25(2) ?
    C4 H4A . 0.9600 ?
    C4 H4B . 0.9600 ?
    C4 H4C . 0.9600 ?
    O1 H1A . 0.8498 ?
loop_
    _geom_angle_atom_site_label_1
    _geom_angle_atom_site_label_2
    _geom_angle_atom_site_label_3
    _geom_angle_site_symmetry_1
    _geom_angle_site_symmetry_3
    _geom_angle
    _geom_angle_publ_flag
    C1 N1 C2 . . 108.46(16) ?
    C1 N1 C3 . . 125.63(17) ?
    C2 N1 C3 . . 125.90(16) ?
    N1 C1 N1 16 . 108.6(2) ?
    N1 C1 H1 16 . 125.69(12) ?
    N1 C1 H1 . . 125.69(12) ?
    C2 C2 N1 16 . 107.25(10) ?
    C2 C2 H2 16 . 132.8(13) ?
    N1 C2 H2 . . 120.0(13) ?
    N1 C3 H3BD . . 109.5 ?
    N1 C3 H3BE . . 109.5 ?
    H3BD C3 H3BE . . 109.5 ?
    N1 C3 H3BF . . 109.5 ?
    H3BD C3 H3BF . . 109.5 ?
    H3BE C3 H3BF . . 109.5 ?
    N1 C3 H3AA . . 109.5 ?
    N1 C3 H3AB . . 109.5 ?
    H3AA C3 H3AB . . 109.5 ?
    N1 C3 H3AC . . 109.5 ?
    H3AA C3 H3AC . . 109.5 ?
    H3AB C3 H3AC . . 109.5 ?
    F1 Si1 F1 14 2 180.00(19) ?
    F1 Si1 F1 14 13 48.16(4) ?
    F1 Si1 F1 2 13 131.84(4) ?
    F1 Si1 F1 14 18 89.94(9) ?
    F1 Si1 F1 2 18 90.06(9) ?
    F1 Si1 F1 13 18 48.16(4) ?
    F1 Si1 F1 14 6 90.06(9) ?
    F1 Si1 F1 2 6 89.94(9) ?
    F1 Si1 F1 13 6 131.84(4) ?
    F1 Si1 F1 18 6 180.00(13) ?
    F1 Si1 F1 14 3 131.84(4) ?
    F1 Si1 F1 2 3 48.16(4) ?
    F1 Si1 F1 13 3 90.06(9) ?
    F1 Si1 F1 18 3 70.61(12) ?
    F1 Si1 F1 6 3 109.39(12) ?
    F1 Si1 F1 14 15 48.16(4) ?
    F1 Si1 F1 2 15 131.84(4) ?
    F1 Si1 F1 13 15 89.94(9) ?
    F1 Si1 F1 18 15 109.39(12) ?
    F1 Si1 F1 6 15 70.61(12) ?
    F1 Si1 F1 3 15 180.00(13) ?
    F1 Si1 F1 14 4 90.06(9) ?
    F1 Si1 F1 2 4 89.94(9) ?
    F1 Si1 F1 13 4 70.61(12) ?
    F1 Si1 F1 18 4 90.06(9) ?
    F1 Si1 F1 6 4 89.94(9) ?
    F1 Si1 F1 3 4 48.16(4) ?
    F1 Si1 F1 15 4 131.84(4) ?
    F1 Si1 F1 14 16 89.94(9) ?
    F1 Si1 F1 2 16 90.06(9) ?
    F1 Si1 F1 13 16 109.39(12) ?
    F1 Si1 F1 18 16 89.94(9) ?
    F1 Si1 F1 6 16 90.06(9) ?
    F1 Si1 F1 3 16 131.84(4) ?
    F1 Si1 F1 15 16 48.16(4) ?
    F1 Si1 F1 4 16 180.00(14) ?
    F1 Si1 F1 14 5 70.61(12) ?
    F1 Si1 F1 2 5 109.39(12) ?
    F1 Si1 F1 13 5 90.06(9) ?
    F1 Si1 F1 18 5 131.84(4) ?
    F1 Si1 F1 6 5 48.16(4) ?
    F1 Si1 F1 3 5 89.94(9) ?
    F1 Si1 F1 15 5 90.06(9) ?
    F1 Si1 F1 4 5 48.16(4) ?
    F1 Si1 F1 16 5 131.84(4) ?
    F1 Si1 F1 14 17 109.39(12) ?
    F1 Si1 F1 2 17 70.61(12) ?
    F1 Si1 F1 13 17 89.94(9) ?
    F1 Si1 F1 18 17 48.16(4) ?
    F1 Si1 F1 6 17 131.84(4) ?
    F1 Si1 F1 3 17 90.06(9) ?
    F1 Si1 F1 15 17 89.94(9) ?
    F1 Si1 F1 4 17 131.84(4) ?
    F1 Si1 F1 16 17 48.16(4) ?
    F1 Si1 F1 5 17 180.00(19) ?
    F1 Si1 F1 14 . 131.84(4) ?
    F1 Si1 F1 2 . 48.16(4) ?
    F1 Si1 F1 13 . 180.0 ?
    F1 Si1 F1 18 . 131.83(4) ?
    F1 Si1 F1 6 . 48.17(4) ?
    F1 Si1 F1 3 . 89.94(9) ?
    F1 Si1 F1 15 . 90.06(9) ?
    F1 Si1 F1 4 . 109.39(12) ?
    F1 Si1 F1 16 . 70.61(12) ?
    F1 Si1 F1 5 . 89.95(9) ?
    F1 Si1 F1 17 . 90.05(9) ?
    F2 Si2 F2 11_655 3_655 89.25(7) ?
    F2 Si2 F2 11_655 12 89.99(6) ?
    F2 Si2 F2 3_655 12 90.77(8) ?
    F2 Si2 F2 11_655 5_665 90.77(8) ?
    F2 Si2 F2 3_655 5_665 89.99(6) ?
    F2 Si2 F2 12 5_665 178.93(8) ?
    F2 Si2 F2 11_655 10_665 89.99(6) ?
    F2 Si2 F2 3_655 10_665 178.93(8) ?
    F2 Si2 F2 12 10_665 89.99(6) ?
    F2 Si2 F2 5_665 10_665 89.25(7) ?
    F2 Si2 F2 11_655 . 178.93(8) ?
    F2 Si2 F2 3_655 . 89.99(6) ?
    F2 Si2 F2 12 . 89.25(7) ?
    F2 Si2 F2 5_665 . 89.99(6) ?
    F2 Si2 F2 10_665 . 90.77(8) ?
    O1 C4 O1 12 5 154(10) ?
    O1 C4 O1 12 4 150(10) ?
    O1 C4 O1 5 4 55.4(3) ?
    O1 C4 O1 12 9 55.4(3) ?
    O1 C4 O1 5 9 150(10) ?
    O1 C4 O1 4 9 96(10) ?
    O1 C4 O1 12 8 136.8(15) ?
    O1 C4 O1 5 8 51(10) ?
    O1 C4 O1 4 8 53(10) ?
    O1 C4 O1 9 8 107.3(8) ?
    O1 C4 O1 12 2 51(10) ?
    O1 C4 O1 5 2 136.8(15) ?
    O1 C4 O1 4 2 107.3(8) ?
    O1 C4 O1 9 2 53(10) ?
    O1 C4 O1 8 2 154(10) ?
    O1 C4 O1 12 6 100(10) ?
    O1 C4 O1 5 6 55.4(3) ?
    O1 C4 O1 4 6 107.3(8) ?
    O1 C4 O1 9 6 154(10) ?
    O1 C4 O1 8 6 96(10) ?
    O1 C4 O1 2 6 107.3(8) ?
    O1 C4 O1 12 7 55.4(3) ?
    O1 C4 O1 5 7 100(10) ?
    O1 C4 O1 4 7 154(10) ?
    O1 C4 O1 9 7 107.3(8) ?
    O1 C4 O1 8 7 107.3(8) ?
    O1 C4 O1 2 7 96(10) ?
    O1 C4 O1 6 7 53(10) ?
    O1 C4 O1 12 10 107.3(8) ?
    O1 C4 O1 5 10 53(10) ?
    O1 C4 O1 4 10 100(10) ?
    O1 C4 O1 9 10 136.8(15) ?
    O1 C4 O1 8 10 55.4(3) ?
    O1 C4 O1 2 10 150(10) ?
    O1 C4 O1 6 10 51(10) ?
    O1 C4 O1 7 10 55.4(3) ?
    O1 C4 O1 12 11 107.3(8) ?
    O1 C4 O1 5 11 96(10) ?
    O1 C4 O1 4 11 51(10) ?
    O1 C4 O1 9 11 55.4(3) ?
    O1 C4 O1 8 11 55.4(3) ?
    O1 C4 O1 2 11 100(10) ?
    O1 C4 O1 6 11 150(10) ?
    O1 C4 O1 7 11 136.8(15) ?
    O1 C4 O1 10 11 107.3(8) ?
    O1 C4 O1 12 3 96(10) ?
    O1 C4 O1 5 3 107.3(8) ?
    O1 C4 O1 4 3 55.4(3) ?
    O1 C4 O1 9 3 51(10) ?
    O1 C4 O1 8 3 100(10) ?
    O1 C4 O1 2 3 55.4(3) ?
    O1 C4 O1 6 3 136.8(15) ?
    O1 C4 O1 7 3 150(10) ?
    O1 C4 O1 10 3 154(10) ?
    O1 C4 O1 11 3 53(10) ?
    O1 C4 O1 12 . 53(10) ?
    O1 C4 O1 5 . 107.3(8) ?
    O1 C4 O1 4 . 136.8(15) ?
    O1 C4 O1 9 . 100(10) ?
    O1 C4 O1 8 . 150(10) ?
    O1 C4 O1 2 . 55.4(3) ?
    O1 C4 O1 6 . 55.4(3) ?
    O1 C4 O1 7 . 51(10) ?
    O1 C4 O1 10 . 96(10) ?
    O1 C4 O1 11 . 154(10) ?
    O1 C4 O1 3 . 107.3(8) ?
    O1 C4 H4A 12 . 66.7 ?
    O1 C4 H4A 5 . 112.4 ?
    O1 C4 H4A 4 . 113.7 ?
    O1 C4 H4A 9 . 68.7 ?
    O1 C4 H4A 8 . 70.1 ?
    O1 C4 H4A 2 . 110.7 ?
    O1 C4 H4A 6 . 110.3 ?
    O1 C4 H4A 7 . 66.4 ?
    O1 C4 H4A 10 . 68.1 ?
    O1 C4 H4A 11 . 70.4 ?
    O1 C4 H4A 3 . 112.9 ?
    O1 C4 H4A . . 109.5 ?
    O1 C4 H4B 12 . 154.5 ?
    O1 C4 H4B 5 . 3.1 ?
    O1 C4 H4B 4 . 55.4 ?
    O1 C4 H4B 9 . 148.9 ?
    O1 C4 H4B 8 . 48.1 ?
    O1 C4 H4B 2 . 139.8 ?
    O1 C4 H4B 6 . 56.8 ?
    O1 C4 H4B 7 . 99.4 ?
    O1 C4 H4B 10 . 51.6 ?
    O1 C4 H4B 11 . 94.1 ?
    O1 C4 H4B 3 . 108.2 ?
    O1 C4 H4B . . 109.5 ?
    H4A C4 H4B . . 109.5 ?
    O1 C4 H4C 12 . 95.1 ?
    O1 C4 H4C 5 . 108.7 ?
    O1 C4 H4C 4 . 55.7 ?
    O1 C4 H4C 9 . 48.5 ?
    O1 C4 H4C 8 . 98.1 ?
    O1 C4 H4C 2 . 56.6 ?
    O1 C4 H4C 6 . 140.2 ?
    O1 C4 H4C 7 . 150.0 ?
    O1 C4 H4C 10 . 153.2 ?
    O1 C4 H4C 11 . 50.5 ?
    O1 C4 H4C 3 . 3.4 ?
    O1 C4 H4C . . 109.5 ?
    H4A C4 H4C . . 109.5 ?
    H4B C4 H4C . . 109.5 ?
    C4 O1 H1A . . 114.9 ?
loop_
    _geom_torsion_atom_site_label_1
    _geom_torsion_atom_site_label_2
    _geom_torsion_atom_site_label_3
    _geom_torsion_atom_site_label_4
    _geom_torsion_site_symmetry_1
    _geom_torsion_site_symmetry_2
    _geom_torsion_site_symmetry_3
    _geom_torsion_site_symmetry_4
    _geom_torsion
    _geom_torsion_publ_flag
    C2 N1 C1 N1 . . . 16 -0.3(3) ?
    C3 N1 C1 N1 . . . 16 -179.32(13) ?
    C1 N1 C2 C2 . . . 16 0.18(16) ?
    C3 N1 C2 C2 . . . 16 179.20(14) ?
loop_
    _geom_hbond_atom_site_label_d
    _geom_hbond_atom_site_label_h
    _geom_hbond_atom_site_label_a
    _geom_hbond_site_symmetry_d
    _geom_hbond_site_symmetry_h
    _geom_hbond_site_symmetry_a
    _geom_hbond_distance_dh
    _geom_hbond_distance_ha
    _geom_hbond_distance_da
    _geom_hbond_angle_dha
    _geom_hbond_publ_flag
    O1 H1A F1 1_555 1_555 1_555 0.85 1.9550(17) 2.80(3) 177(13) y
    C1 H1 F1 1_555 1_555 1_555 0.94(3) 2.24(3) 3.044(3) 143.2(16) y
    C2 H2 F2 1_555 1_555 4_665 0.92(2) 2.21(2) 3.095(2) 160.3(17) y
_iucr_refine_instructions_details
;
TITL a in P6/mcc #192
CELL 0.71073 12.6577 12.6577 16.8174 90 90 120
ZERR 6 0.0007 0.0007 0.0018 0 0 0
LATT 1
SYMM -Y+X,+X,+Z
SYMM -Y,+X-Y,+Z
SYMM -X,-Y,+Z
SYMM +Y-X,-X,+Z
SYMM +Y,-X+Y,+Z
SYMM -Y+X,-Y,0.5-Z
SYMM -X,-X+Y,0.5-Z
SYMM +Y,+X,0.5-Z
SYMM -Y,-X,0.5-Z
SYMM +Y-X,+Y,0.5-Z
SYMM +X,+X-Y,0.5-Z
SFAC C H F N O Si
UNIT 62 116 36 24 2 6
L.S. 10
PLAN  20
SIZE 0.15 0.2 0.32
TEMP 23
REM reset to P6/mcc #192
BOND $H
CONF
MORE -1
fmap 2
acta
OMIT 0 52
REM <HKL>C:/frames/guest/110329_SiF4/work/B.hkl</HKL>
WGHT    0.056000    0.302900
FVAR       0.41119   0.16429
N1    4    0.323382    0.391681    0.064024    11.00000    0.04115    0.04123 =
         0.03446    0.00299    0.00011    0.02089
C1    1    0.298256    0.321982    0.000000    10.50000    0.03773    0.03594 =
         0.04425    0.00000    0.00000    0.01593
H1    2    0.265714    0.237262    0.000000    10.50000    0.05074
C2    1    0.366587    0.510009    0.039792    11.00000    0.05440    0.04073 =
         0.03863   -0.00287   -0.00318    0.02726
H2    2    0.389062    0.570754    0.076869    11.00000    0.05597
C3    1    0.309351    0.349613    0.146680    11.00000    0.06827    0.06638 =
         0.03733    0.01373    0.00395    0.03667
PART 4
AFIX  33
H3BD  2    0.241759    0.267840    0.150364   -21.00000   -1.50000
H3BE  2    0.294583    0.402333    0.180139   -21.00000   -1.50000
H3BF  2    0.382530    0.351141    0.163620   -21.00000   -1.50000
PART 0
PART 3
H3AA  2    0.225561    0.289853    0.156430    21.00000   -1.50000
H3AB  2    0.333651    0.417583    0.181930    21.00000   -1.50000
H3AC  2    0.359661    0.313873    0.155760    21.00000   -1.50000
AFIX   0
PART 0
SI1   6    0.000000    0.000000    0.000000    10.08333    0.03157    0.03157 =
         0.03242    0.00000    0.00000    0.01578
PART -1
F1    3    0.125225    0.063739    0.057803    10.50000    0.03896    0.04988 =
         0.04382   -0.00269   -0.00912    0.01845
PART 0
SI2   6    0.666667    0.333333    0.250000    10.16667    0.03618    0.03618 =
         0.02304    0.00000    0.00000    0.01809
F2    3    0.557407    0.331892    0.192218    11.00000    0.05043    0.06436 =
         0.04662    0.01062   -0.00812    0.03160
C4    1    0.000000    0.000000    0.250000    10.08333    0.14458    0.14458 =
         0.05618    0.00000    0.00000    0.07229
PART -2
AFIX  33
H4A   2    0.003026    0.000429    0.307044    10.08333   -1.20000
H4B   2   -0.060580   -0.079430    0.231795    10.08333   -1.20000
H4C   2   -0.020674    0.059454    0.232176    10.08333   -1.20000
AFIX   0
O1    5    0.101889    0.025459    0.222628    10.08333    0.08278    0.20645 =
         0.04841   -0.04179   -0.00481    0.06723
AFIX   3
H1A   2    0.108619    0.034519    0.172468    10.08333   -1.20000
HKLF 4
REM  a in P6/mcc #192
REM R1 =  0.0356 for    623 Fo > 4sig(Fo)  and  0.0505 for all    804 data
REM     75 parameters refined using      0 restraints
END
WGHT      0.0560      0.3029
REM Highest difference peak  0.148,  deepest hole -0.414,  1-sigma level  0.048
Q1    1   0.3678  0.5114  0.0000  10.50000  0.05    0.15
Q2    1   0.4204  0.5210  0.0000  10.50000  0.05    0.14
Q3    1   0.2364  0.3602  0.1708  11.00000  0.05    0.14
Q4    1   0.5535  0.4047  0.2069  11.00000  0.05    0.13
Q5    1   0.5183  0.3325  0.1519  11.00000  0.05    0.13
Q6    1   0.3339  0.4531  0.0540  11.00000  0.05    0.12
Q7    1   0.2067  0.1034  0.2500  10.50000  0.05    0.12
Q8    1   0.5322  0.3475  0.2364  11.00000  0.05    0.12
Q9    1   0.2813  0.2491  0.1439  11.00000  0.05    0.12
Q10   1   0.2220  0.0497  0.2444  11.00000  0.05    0.11
Q11   1   0.4152  0.4095  0.1660  11.00000  0.05    0.11
Q12   1   0.5519  0.3999  0.1525  11.00000  0.05    0.10
Q13   1   0.3439  0.2460  0.1430  11.00000  0.05    0.10
Q14   1   0.2514  0.1921  0.1501  11.00000  0.05    0.10
Q15   1   0.5312  0.2930  0.2366  11.00000  0.05    0.10
Q16   1   0.1632  0.0000  0.2500  10.50000  0.05    0.09
Q17   1   0.2976  0.3538  0.0368  11.00000  0.05    0.09
Q18   1   0.1976  0.1070  0.0534  11.00000  0.05    0.09
Q19   1   0.1704  0.0809  0.1361  11.00000  0.05    0.09
Q20   1   0.1818  0.1247  0.1999  11.00000  0.05    0.08
;
data_New_Global_Publ_Block
_journal_date_recd_electronic     2013-06-07
_journal_date_accepted     2013-07-01
_journal_name_full     'Acta Crystallographica, Section E'
_journal_year     2013
_journal_volume     69
_journal_issue      8
_journal_page_first     o1216
_journal_page_last     o1217
_journal_paper_category     QO
_journal_paper_doi     10.1107/S1600536813018230
_journal_coeditor_code     IM2435
_publ_contact_author_name     'Maxim V. Borzov'
_publ_contact_author_address
;
College of Chemistry, Leshan Normal University, Binhe rd. 778, Leshan 614000,
Sichuan prov., P. R. China
;
_publ_contact_author_email     'maxborzov@mail.ru'
_publ_contact_author_fax     '+86(833)2276022'
_publ_contact_author_phone     '+86(182)83336984'
_publ_section_title
;
Bis(1,3-dimethyl-1<i>H</i>-imidazolium) hexafluorosilicate methanol
0.33-solvate
;
_publ_section_title_footnote     .
loop_
    _publ_author_name
    _publ_author_footnote
    _publ_author_address
    'Tian, Chong'
;
Previous address: Key Laboratory of Synthetic and Natural Chemistry of the
Ministry of Education,
College of Chemistry and Material Science, the North-West University of Xi'an,
Taibai Bei Avenue 229, Xi'an 710069, Province, People's Republic of China
;
;
College of Chemistry, Leshan Normal University, Binhe Rd 778, Leshan 614000,
Sichuan Province, People's Republic of China
;
    'Nie, Wanli'
;
Previous address: Key Laboratory of Synthetic and Natural Chemistry of the
Ministry of Education,
College of Chemistry and Material Science, the North-West University of Xi'an,
Taibai Bei Avenue 229, Xi'an 710069, Province, People's Republic of China
;
;
College of Chemistry, Leshan Normal University, Binhe Rd 778, Leshan 614000,
Sichuan Province, People's Republic of China
;
    'Borzov, Maxim V.'
;
Previous address: Key Laboratory of Synthetic and Natural Chemistry of the
Ministry of Education,
College of Chemistry and Material Science, the North-West University of Xi'an,
Taibai Bei Avenue 229, Xi'an 710069, Province, People's Republic of China
;
;
College of Chemistry, Leshan Normal University, Binhe Rd 778, Leshan 614000,
Sichuan Province, People's Republic of China
;
