# Supplementary material for: Bis(1,3-dimethyl-1H-imidazolium) hexa­fluoro­silicate methanol 0.33-solvate
Source: Acta Crystallogr Sect E Struct Rep Online. 2013 Jul 6;69(Pt 8):o1216–7. doi: 10.1107/S1600536813018230 (PMC3793724; doi:10.1107/S1600536813018230)
Supplement: Supplementary file 2 [file e-69-o1216-Isup2.hkl]

# 
# h,k,l, Fc-squared, Fo-squared, sigma(Fo-squared) and status flag 
# 
data_I
_shelx_title ' a in P6/mcc' 
_shelx_refln_list_code          4 
_shelx_F_calc_maximum      266.11 
_exptl_crystal_F_000      1080.00 
_reflns_d_resolution_high  0.8108 
 
loop_ 
 _symmetry_equiv_pos_as_xyz 
 'x, y, z' 
 'x-y, x, z' 
 '-y, x-y, z' 
 '-x, -y, z' 
 '-x+y, -x, z' 
 'y, -x+y, z' 
 'x-y, -y, -z+1/2' 
 '-x, -x+y, -z+1/2' 
 'y, x, -z+1/2' 
 '-y, -x, -z+1/2' 
 '-x+y, y, -z+1/2' 
 'x, x-y, -z+1/2' 
 '-x, -y, -z' 
 '-x+y, -x, -z' 
 'y, -x+y, -z' 
 'x, y, -z' 
 'x-y, x, -z' 
 '-y, x-y, -z' 
 '-x+y, y, z-1/2' 
 'x, x-y, z-1/2' 
 '-y, -x, z-1/2' 
 'y, x, z-1/2' 
 'x-y, -y, z-1/2' 
 '-x, -x+y, z-1/2' 
 
_cell_length_a    12.6577 
_cell_length_b    12.6577 
_cell_length_c    16.8174 
_cell_angle_alpha  90.000 
_cell_angle_beta   90.000 
_cell_angle_gamma 120.000 
 
_shelx_F_squared_multiplier     1.000 
 
loop_ 
 _refln_index_h 
 _refln_index_k 
 _refln_index_l 
 _refln_F_squared_calc 
 _refln_F_squared_meas 
 _refln_F_squared_sigma 
 _refln_observed_status 
   0   1   0      897.10      883.64     16.29 o 
  -1   2   0    14115.92    14781.88    209.44 o 
   0   2   0     1459.54     1463.58     45.87 o 
  -1   3   0     1308.03     1309.87     11.47 o 
   0   3   0    70815.23    58710.28    730.86 o 
  -2   4   0    15236.98    14975.72    168.42 o 
  -1   4   0     2205.47     2191.93     19.10 o 
   0   4   0     3356.32     3680.36     43.73 o 
  -2   5   0        2.25        0.00      2.56 o 
  -1   5   0     1879.56     2211.87     19.64 o 
   0   5   0     2595.15     2582.76     32.23 o 
  -3   6   0      449.95      431.21     12.62 o 
  -2   6   0      719.83      699.80      8.22 o 
  -1   6   0       34.54       44.17      5.08 o 
   0   6   0     4103.93     3971.83     48.40 o 
  -3   7   0       47.37       40.03      3.54 o 
  -2   7   0      123.17      112.04      4.20 o 
  -1   7   0      501.26      558.73      8.84 o 
   0   7   0     2480.03     2636.72     31.39 o 
  -4   8   0     1878.92     1713.78     21.58 o 
  -3   8   0      247.11      254.69      6.59 o 
  -2   8   0      109.36      117.46      5.97 o 
  -1   8   0     4216.67     3989.85     40.52 o 
   0   8   0     1256.56     1190.78     24.10 o 
  -4   9   0     3956.60     3999.58     37.47 o 
  -3   9   0     1267.65     1190.11     14.51 o 
  -2   9   0      265.61      260.30     10.75 o 
  -1   9   0      642.48      584.32     11.88 o 
   0   9   0     1869.34     1722.69     35.01 o 
  -5  10   0      599.95      585.50     21.99 o 
  -4  10   0      133.73      152.37      7.81 o 
  -3  10   0      121.47      124.73      7.62 o 
  -2  10   0     2015.03     1948.08     23.03 o 
  -1  10   0        0.25        0.00      6.99 o 
   0  10   0      397.65      389.17     23.91 o 
  -5  11   0      406.64      391.35     12.26 o 
  -4  11   0     3648.51     3470.43     40.32 o 
  -3  11   0      401.92      393.27     11.95 o 
  -2  11   0      196.08      181.86      8.28 o 
  -1  11   0     1415.54     1369.22     22.54 o 
   0  11   0     1212.65     1069.79     31.93 o 
  -6  12   0      190.57      165.50     15.28 o 
  -5  12   0      691.81      707.94     22.58 o 
  -4  12   0       25.96       29.15      7.87 o 
  -3  12   0      537.83      511.65     13.17 o 
  -2  12   0        3.40        0.00      7.56 o 
  -1  12   0       28.01        6.61     12.56 o 
   0  12   0      167.36      160.77     27.02 o 
  -6  13   0       78.06       83.35     10.50 o 
  -5  13   0       98.60       99.32     11.31 o 
  -4  13   0       23.05       26.58      8.34 o 
  -3  13   0       17.53        5.46     11.63 o 
  -2  13   0      102.17       90.30     12.17 o 
  -1  13   0        1.75        0.00      7.62 o 
   0  13   0      117.98      152.21     14.96 o 
  -7  14   0       76.08       97.87     15.52 o 
  -6  14   0      107.11      100.91     11.00 o 
  -5  14   0        8.28        3.38     10.10 o 
  -4  14   0       25.96       19.24     14.15 o 
  -3  14   0       48.15       35.38     13.07 o 
  -2  14   0        0.39        0.00      8.40 o 
  -7  15   0       19.05        3.18     10.81 o 
  -6  15   0        2.82        0.00     11.87 o 
  -5  15   0       50.54       36.80     10.09 o 
  -4  15   0        5.55        0.00     17.01 o 
  -1   3   1    16775.18    16120.52     92.55 o 
  -1   4   1      385.32      390.76      3.97 o 
  -2   5   1     4615.70     4730.11     25.74 o 
  -1   5   1      209.13      196.77      3.24 o 
  -2   6   1     1105.95     1150.56      8.01 o 
  -1   6   1     1122.53     1193.86      8.76 o 
  -3   7   1     4262.42     4195.04     23.97 o 
  -2   7   1     1293.38     1319.49      9.24 o 
  -1   7   1      319.54      339.22      5.18 o 
  -3   8   1      685.69      756.02      6.87 o 
  -2   8   1     2053.41     2147.02     15.28 o 
  -1   8   1       44.21       51.28      3.82 o 
  -4   9   1      450.04      458.17      7.00 o 
  -3   9   1        1.07        5.54      3.75 o 
  -2   9   1       62.43       63.29      4.47 o 
  -1   9   1      496.69      512.97      8.28 o 
  -4  10   1        0.33        0.00      4.80 o 
  -3  10   1       11.63       19.99      4.74 o 
  -2  10   1        6.49       11.24      4.80 o 
  -1  10   1       29.11       29.34      5.59 o 
  -5  11   1      430.53      381.64      9.12 o 
  -4  11   1      330.10      326.69      8.22 o 
  -3  11   1       98.69       90.34      6.48 o 
  -2  11   1        0.94        3.93      4.72 o 
  -1  11   1        0.01        0.00      4.61 o 
  -5  12   1        0.44        0.00      5.59 o 
  -4  12   1      118.40      132.74      7.83 o 
  -3  12   1       52.56       51.80      5.75 o 
  -2  12   1        9.02        7.33      5.11 o 
  -1  12   1       53.47       47.46      5.68 o 
  -6  13   1      148.46      150.29      8.06 o 
  -5  13   1       16.67        9.86      6.82 o 
  -4  13   1       11.41        9.82      5.87 o 
  -3  13   1      311.65      311.38      8.45 o 
  -2  13   1       62.72       64.34      6.10 o 
  -1  13   1        9.02        0.00      5.75 o 
  -6  14   1       50.25       49.93      7.41 o 
  -5  14   1      112.20      100.23      7.44 o 
  -4  14   1        0.04        0.00      8.12 o 
  -3  14   1        2.96       12.02      7.55 o 
  -2  14   1        0.22        4.32      6.09 o 
  -7  15   1        0.05        0.00      7.16 o 
  -6  15   1       10.91        8.87      7.47 o 
  -5  15   1        9.09        2.41      7.40 o 
  -4  15   1        6.86       14.49      7.60 o 
   0   0   2    13464.32    10516.63    257.93 o 
   0   1   2    11085.88    10479.14    114.64 o 
  -1   2   2    14318.40    13886.88    122.34 o 
   0   2   2    12758.40    12680.87    198.99 o 
  -1   3   2     3135.45     3196.94     18.77 o 
   0   3   2        2.90        2.86      4.65 o 
  -2   4   2     6735.81     7054.45     54.23 o 
  -1   4   2     1795.48     1606.40      9.92 o 
   0   4   2     1273.95     1397.29     13.22 o 
  -2   5   2       79.47       98.85      2.28 o 
  -1   5   2        7.55       11.09      1.92 o 
   0   5   2      683.11      883.22     10.30 o 
  -3   6   2      497.52      517.85      6.85 o 
  -2   6   2        0.04        0.00      2.03 o 
  -1   6   2        1.20        0.00      2.30 o 
   0   6   2        9.22       13.62      2.63 o 
  -3   7   2      251.21      226.29      3.76 o 
  -2   7   2      123.74      145.84      3.61 o 
  -1   7   2      193.72      172.44      3.85 o 
   0   7   2      184.22      153.29      6.97 o 
  -4   8   2      716.55      673.21      9.08 o 
  -3   8   2       22.37       19.02      2.95 o 
  -2   8   2     1287.64     1278.94      9.84 o 
  -1   8   2     1359.83     1320.65     11.31 o 
   0   8   2     1287.99     1270.81     17.28 o 
  -4   9   2     2187.70     2242.23     16.07 o 
  -3   9   2      201.24      207.05      4.78 o 
  -2   9   2     1611.01     1589.59     12.65 o 
  -1   9   2      428.73      428.35      8.56 o 
   0   9   2     3585.05     3378.30     38.87 o 
  -5  10   2       51.77       65.30      7.04 o 
  -4  10   2      578.66      527.97      9.52 o 
  -3  10   2     1571.63     1444.32     12.67 o 
  -2  10   2     1035.43      982.33     10.82 o 
  -1  10   2     1383.92     1344.07     13.53 o 
   0  10   2      610.86      551.19     13.18 o 
  -5  11   2      517.21      495.63      9.26 o 
  -4  11   2      581.22      556.87      9.89 o 
  -3  11   2       47.41       41.65      5.84 o 
  -2  11   2      191.02      180.34      6.06 o 
  -1  11   2      416.65      413.29      7.94 o 
   0  11   2        4.35        0.00      7.34 o 
  -6  12   2       88.86      100.33     10.20 o 
  -5  12   2      255.33      239.01      7.74 o 
  -4  12   2       44.27       43.50      6.35 o 
  -3  12   2        7.94        0.00      5.39 o 
  -2  12   2       67.74       66.84      6.14 o 
  -1  12   2       51.06       49.07      5.61 o 
   0  12   2       19.51        4.13      8.22 o 
  -6  13   2      190.88      181.61      8.53 o 
  -5  13   2        1.08        0.00      5.93 o 
  -4  13   2      125.75      118.99      8.49 o 
  -3  13   2      221.73      205.93      8.67 o 
  -2  13   2       29.03       21.70      7.97 o 
  -1  13   2       50.29       49.90      6.84 o 
   0  13   2      203.74      208.70     16.03 o 
  -7  14   2        5.49        0.00      9.62 o 
  -6  14   2      234.91      223.17      8.73 o 
  -5  14   2       20.57       18.13      7.00 o 
  -4  14   2       14.02       20.91      6.60 o 
  -3  14   2        0.80        0.00      6.60 o 
  -2  14   2       17.35       10.56      6.99 o 
  -7  15   2        0.17        0.00      6.71 o 
  -6  15   2       97.26       92.07      8.61 o 
  -5  15   2       56.91       46.95      8.97 o 
  -4  15   2        0.01        0.00      7.59 o 
  -1   3   3     3250.17     3471.54     19.76 o 
  -1   4   3     6674.02     6797.02     38.08 o 
  -2   5   3     5319.30     5630.64     31.79 o 
  -1   5   3      232.71      254.73      3.64 o 
  -2   6   3     3348.51     3403.96     20.37 o 
  -1   6   3      353.24      383.55      6.13 o 
  -3   7   3     1448.02     1300.08      9.09 o 
  -2   7   3      258.43      264.48      4.44 o 
  -1   7   3      692.81      640.29      6.94 o 
  -3   8   3      307.42      346.97      5.35 o 
  -2   8   3       79.17       91.94      3.91 o 
  -1   8   3       10.78       11.18      3.63 o 
  -4   9   3       26.53       23.90      4.06 o 
  -3   9   3       24.06       28.82      4.05 o 
  -2   9   3       17.38       17.13      3.96 o 
  -1   9   3        0.28        3.81      4.41 o 
  -4  10   3       39.63       44.78      4.89 o 
  -3  10   3        2.13        0.00      4.49 o 
  -2  10   3       87.47       90.19      5.34 o 
  -1  10   3       36.30       21.91      4.85 o 
  -5  11   3       32.87       26.65      5.64 o 
  -4  11   3      107.86      103.65      5.68 o 
  -3  11   3       29.83       16.75      4.90 o 
  -2  11   3        4.11        0.00      4.97 o 
  -1  11   3       68.03       61.81      5.31 o 
  -5  12   3      562.75      544.14     10.55 o 
  -4  12   3       87.97       67.13      6.30 o 
  -3  12   3        7.21        0.00      5.20 o 
  -2  12   3        7.19        0.00      5.37 o 
  -1  12   3       34.67       17.41      5.93 o 
  -6  13   3      447.32      434.19     10.22 o 
  -5  13   3       37.83       45.40      6.60 o 
  -4  13   3       17.09        7.59      6.13 o 
  -3  13   3       45.68       33.48      6.53 o 
  -2  13   3        0.13        0.00      6.00 o 
  -1  13   3        6.40        3.27      6.30 o 
  -6  14   3        9.30       17.29      6.89 o 
  -5  14   3       24.68       26.42      7.23 o 
  -4  14   3       24.90       23.98      6.66 o 
  -3  14   3       69.05       78.50     10.18 o 
  -2  14   3       47.05       49.21      7.96 o 
  -7  15   3        9.91        9.04      7.05 o 
  -6  15   3        3.47        0.00      7.30 o 
  -5  15   3       41.92       38.87      8.26 o 
   0   0   4    12600.53    11484.97    357.18 o 
   0   1   4       35.03       29.35      3.27 o 
  -1   2   4    14814.57    14514.06    127.30 o 
   0   2   4      511.34      563.99      7.34 o 
  -1   3   4       34.11       43.18      1.90 o 
   0   3   4      188.49      125.05      3.37 o 
  -2   4   4     2365.36     2212.26     17.66 o 
  -1   4   4      693.66      714.61      5.68 o 
   0   4   4       59.74       61.96      2.87 o 
  -2   5   4        2.47        0.00      1.75 o 
  -1   5   4     2844.32     2782.58     16.16 o 
   0   5   4       55.91       71.01      3.65 o 
  -3   6   4      825.98      836.11      9.33 o 
  -2   6   4      107.74      118.29      2.95 o 
  -1   6   4      216.49      225.44      3.81 o 
   0   6   4     2785.49     2848.83     24.68 o 
  -3   7   4      434.51      443.01      5.37 o 
  -2   7   4     1917.72     1878.16     12.45 o 
  -1   7   4       17.76       27.61      3.65 o 
   0   7   4       22.77       20.40      5.18 o 
  -4   8   4      738.97      667.39     10.79 o 
  -3   8   4        3.40        7.61      3.58 o 
  -2   8   4        3.37        0.19      3.84 o 
  -1   8   4     1211.11     1120.43     10.26 o 
   0   8   4      122.06      140.39      6.28 o 
  -4   9   4       10.08        8.82      3.67 o 
  -3   9   4     1019.60     1031.71     10.04 o 
  -2   9   4       13.39       17.57      4.39 o 
  -1   9   4      170.14      175.21      5.07 o 
   0   9   4      722.43      710.20     12.66 o 
  -5  10   4      774.59      781.14     13.29 o 
  -4  10   4       37.95       33.46      5.57 o 
  -3  10   4      249.23      240.72      6.07 o 
  -2  10   4      743.61      707.38      9.78 o 
  -1  10   4       30.98       24.67      4.86 o 
   0  10   4       27.30       27.71      6.92 o 
  -5  11   4       15.41       16.58      4.92 o 
  -4  11   4      647.68      601.40     11.11 o 
  -3  11   4        5.08        0.00      5.03 o 
  -2  11   4        6.91        0.00      4.78 o 
  -1  11   4      381.45      346.99      7.79 o 
   0  11   4        3.95        0.00      8.14 o 
  -6  12   4      533.41      546.59     14.05 o 
  -5  12   4       21.51       33.71      6.92 o 
  -4  12   4       31.61       31.71      7.30 o 
  -3  12   4      545.59      562.28     10.01 o 
  -2  12   4       30.14       26.92      5.63 o 
  -1  12   4        0.01        0.00      5.92 o 
   0  12   4      191.13      205.28     10.97 o 
  -6  13   4       38.22       42.24      6.41 o 
  -5  13   4      239.84      263.08      8.62 o 
  -4  13   4       20.49       18.72      6.42 o 
  -3  13   4       38.79       26.87      6.37 o 
  -2  13   4      183.98      180.84      8.79 o 
  -1  13   4        2.26        6.19      6.56 o 
   0  13   4       19.72       19.26     10.23 o 
  -7  14   4      100.64       92.52     10.93 o 
  -6  14   4       17.16       24.38      7.04 o 
  -5  14   4        0.70        0.00      7.04 o 
  -4  14   4      100.72      107.06      7.75 o 
  -3  14   4        0.01        4.17      7.21 o 
  -2  14   4        0.92        0.00      8.25 o 
  -7  15   4       24.35       19.15      8.30 o 
  -6  15   4      105.14      118.40      8.68 o 
  -5  15   4        0.59        0.00      7.15 o 
  -1   3   5     1021.31     1028.39      7.63 o 
  -1   4   5      854.80      911.30      6.40 o 
  -2   5   5     2337.26     2300.97     13.00 o 
  -1   5   5       33.60       43.23      2.67 o 
  -2   6   5     3330.10     3391.16     19.86 o 
  -1   6   5     2325.04     2485.37     14.36 o 
  -3   7   5     3684.32     3734.06     21.51 o 
  -2   7   5       25.61       21.61      3.44 o 
  -1   7   5      667.29      696.07      7.39 o 
  -3   8   5      442.73      453.67      7.15 o 
  -2   8   5       54.54       56.38      3.91 o 
  -1   8   5       33.65       32.69      3.75 o 
  -4   9   5        2.19        1.94      3.89 o 
  -3   9   5        0.61        0.00      4.09 o 
  -2   9   5      150.52      155.94      5.51 o 
  -1   9   5       11.55       10.88      4.53 o 
  -4  10   5       23.81       20.27      4.93 o 
  -3  10   5      154.59      160.98      5.36 o 
  -2  10   5       20.25       24.96      4.77 o 
  -1  10   5      100.43       89.66      5.40 o 
  -5  11   5      412.69      395.50      7.90 o 
  -4  11   5        0.34        0.00      4.99 o 
  -3  11   5       53.97       67.76      6.27 o 
  -2  11   5       12.07       10.25      5.02 o 
  -1  11   5       50.96       52.12      6.06 o 
  -5  12   5      396.82      387.78      8.98 o 
  -4  12   5      122.60      123.02      6.31 o 
  -3  12   5        0.63        0.00      5.52 o 
  -2  12   5       57.18       63.29      6.13 o 
  -1  12   5       34.29       31.68      6.32 o 
  -6  13   5       70.05       71.72      6.77 o 
  -5  13   5        2.60        0.00      6.23 o 
  -4  13   5       16.91       22.22      6.50 o 
  -3  13   5       12.14       15.86      6.48 o 
  -2  13   5        0.10        0.00      6.79 o 
  -1  13   5       86.10       92.88      7.14 o 
  -6  14   5        2.88        3.81      7.07 o 
  -5  14   5        0.97        2.61      6.74 o 
  -4  14   5       15.56       18.99      7.22 o 
  -3  14   5       32.63       39.80      7.25 o 
  -2  14   5       45.33       53.68      7.93 o 
  -7  15   5        9.73       14.20      7.91 o 
  -6  15   5        1.17        0.00      7.52 o 
   0   0   6     4386.65     4858.52     73.87 o 
   0   1   6      851.61      946.93      9.45 o 
  -1   2   6     1231.55     1285.19     11.44 o 
   0   2   6      943.04     1074.22     13.49 o 
  -1   3   6       22.30       13.58      1.87 o 
   0   3   6      673.81      753.54      7.95 o 
  -2   4   6     1526.28     1383.97     12.00 o 
  -1   4   6     2534.27     2556.54     14.32 o 
   0   4   6     7131.23     7178.46     51.07 o 
  -2   5   6     1186.59     1108.35      7.46 o 
  -1   5   6     2015.63     2051.37     11.79 o 
   0   5   6      945.98      894.27     10.51 o 
  -3   6   6        4.70        4.57      3.26 o 
  -2   6   6     1288.08     1181.28      7.95 o 
  -1   6   6     1289.48     1200.43      9.33 o 
   0   6   6      401.03      448.26      8.10 o 
  -3   7   6     2984.19     3013.99     18.30 o 
  -2   7   6      454.02      397.28      6.01 o 
  -1   7   6      933.94      902.41      8.49 o 
   0   7   6     1436.01     1415.70     15.97 o 
  -4   8   6     3589.76     3855.25     32.58 o 
  -3   8   6      284.33      286.11      5.54 o 
  -2   8   6      193.06      176.86      5.01 o 
  -1   8   6      136.02      144.51      4.98 o 
   0   8   6      216.84      265.43     12.61 o 
  -4   9   6      151.84      152.52      5.35 o 
  -3   9   6        0.48        0.00      4.83 o 
  -2   9   6      110.05      116.03      5.36 o 
  -1   9   6       67.08       64.65      5.00 o 
   0   9   6      454.03      432.52     10.58 o 
  -5  10   6      270.73      297.44      9.61 o 
  -4  10   6      217.81      239.24      6.47 o 
  -3  10   6      131.80      147.77      5.33 o 
  -2  10   6       56.91       57.42      4.68 o 
  -1  10   6      140.68      154.73      6.92 o 
   0  10   6       34.16       39.50      8.17 o 
  -5  11   6        1.84        4.75      4.42 o 
  -4  11   6      970.16     1003.53     12.07 o 
  -3  11   6       38.34       59.23      6.61 o 
  -2  11   6       44.40       39.70      5.73 o 
  -1  11   6       19.42       12.90      5.53 o 
   0  11   6       86.21       94.91     10.54 o 
  -6  12   6      180.24      202.03     10.52 o 
  -5  12   6      127.01      141.16      6.75 o 
  -4  12   6      172.73      180.87      7.12 o 
  -3  12   6        6.15        8.81      5.82 o 
  -2  12   6       99.75      109.70      7.14 o 
  -1  12   6      256.93      258.65      7.88 o 
   0  12   6       45.72       45.73      8.68 o 
  -6  13   6      138.16      147.04      7.42 o 
  -5  13   6        7.14        4.30      6.33 o 
  -4  13   6      243.08      293.02      9.12 o 
  -3  13   6       49.20       45.07      6.82 o 
  -2  13   6       11.22       10.01      6.50 o 
  -1  13   6       99.79      106.32      8.01 o 
  -7  14   6      210.23      231.31     13.95 o 
  -6  14   6       35.07       43.35      7.14 o 
  -5  14   6       33.41       31.65      7.85 o 
  -4  14   6       45.65       46.71      7.42 o 
  -3  14   6       70.77       88.99      9.72 o 
  -1   3   7       75.57      109.19      2.81 o 
  -1   4   7        9.38       11.26      2.32 o 
  -2   5   7     2573.24     2731.55     15.78 o 
  -1   5   7        2.59        4.95      3.04 o 
  -2   6   7     1388.52     1392.40      9.66 o 
  -1   6   7        0.54        0.00      2.67 o 
  -3   7   7      162.76      173.48      4.31 o 
  -2   7   7       55.57       46.58      3.54 o 
  -1   7   7      581.14      584.81      7.12 o 
  -3   8   7      155.61      164.23      4.71 o 
  -2   8   7      240.72      232.15      5.78 o 
  -1   8   7       41.32       27.29      4.70 o 
  -4   9   7       69.75       79.95      5.00 o 
  -3   9   7        0.12        2.70      4.47 o 
  -2   9   7      751.61      717.81      8.79 o 
  -1   9   7       15.69       12.01      4.33 o 
  -4  10   7      659.72      611.29      8.63 o 
  -3  10   7       85.49       74.34      4.84 o 
  -2  10   7        1.84        0.00      3.75 o 
  -1  10   7      787.94      755.07      9.95 o 
  -5  11   7      327.73      329.92      7.71 o 
  -4  11   7       37.66       36.80      4.61 o 
  -3  11   7       75.63       76.26      5.67 o 
  -2  11   7        7.95       16.43      5.67 o 
  -1  11   7       10.31        7.57      5.55 o 
  -5  12   7       81.59       91.27      6.08 o 
  -4  12   7        0.01        0.89      5.67 o 
  -3  12   7        6.32        0.23      5.84 o 
  -2  12   7      469.71      439.56     10.27 o 
  -1  12   7        9.85        6.11      6.39 o 
  -6  13   7       36.21       28.07      6.01 o 
  -5  13   7        3.60        7.77      6.94 o 
  -4  13   7       98.48       89.18      7.59 o 
  -3  13   7       65.53       65.32      7.05 o 
  -2  13   7        0.06        0.00      6.51 o 
  -1  13   7       71.35       74.32      8.03 o 
  -6  14   7       45.75       48.88      7.71 o 
  -5  14   7       30.04       28.90      7.72 o 
  -4  14   7        3.49        0.00      7.40 o 
   0   0   8    31218.06    31052.17    570.43 o 
   0   1   8      919.31     1011.40     10.04 o 
  -1   2   8     1915.02     1948.67     16.74 o 
   0   2   8      257.95      303.63      6.79 o 
  -1   3   8      135.63      165.96      3.71 o 
   0   3   8     3057.81     2915.18     25.04 o 
  -2   4   8     6442.14     6226.49     49.00 o 
  -1   4   8      133.60      170.29      3.84 o 
   0   4   8     2336.64     2657.27     20.54 o 
  -2   5   8      264.54      293.00      5.05 o 
  -1   5   8     4342.28     4158.53     23.28 o 
   0   5   8       50.90       31.28      4.69 o 
  -3   6   8    11586.20    11430.53     87.95 o 
  -2   6   8       92.06      103.67      3.96 o 
  -1   6   8       81.02       83.27      3.76 o 
   0   6   8     4994.21     5080.92     43.83 o 
  -3   7   8      133.57      166.63      4.89 o 
  -2   7   8     2835.36     2701.20     18.36 o 
  -1   7   8      422.94      402.19      6.90 o 
   0   7   8     1406.35     1327.19     16.10 o 
  -4   8   8       69.14       71.77      7.24 o 
  -3   8   8       87.24       98.20      4.83 o 
  -2   8   8       97.69      103.53      5.13 o 
  -1   8   8        6.88        0.00      4.34 o 
   0   8   8      255.32      249.68      8.75 o 
  -4   9   8      820.85      771.68      9.63 o 
  -3   9   8     1435.03     1382.72     12.47 o 
  -2   9   8        0.58        0.00      3.71 o 
  -1   9   8      266.40      286.45      6.16 o 
   0   9   8      205.43      207.70      8.40 o 
  -5  10   8      773.34      769.56     13.32 o 
  -4  10   8       13.46       16.30      4.71 o 
  -3  10   8        1.09        2.41      4.72 o 
  -2  10   8      106.36      103.78      5.26 o 
  -1  10   8      164.34      168.89      5.83 o 
   0  10   8      234.07      228.51      8.95 o 
  -5  11   8      470.50      476.63      8.48 o 
  -4  11   8       95.03       85.03      5.70 o 
  -3  11   8        0.00        3.91      4.81 o 
  -2  11   8       52.01       57.79      5.94 o 
  -1  11   8       17.74        8.04      5.29 o 
   0  11   8      204.00      185.92      9.77 o 
  -6  12   8      578.23      627.79     13.80 o 
  -5  12   8      161.93      176.73      7.08 o 
  -4  12   8        0.05        0.00      5.77 o 
  -3  12   8      229.33      244.07      8.00 o 
  -2  12   8       27.63       24.03      6.64 o 
  -1  12   8       65.96       67.22      6.51 o 
   0  12   8       95.73      110.79      9.80 o 
  -6  13   8        9.35        7.65      6.15 o 
  -5  13   8      755.97      804.03     12.63 o 
  -4  13   8        3.58        3.94      6.52 o 
  -3  13   8        2.69        0.00      7.08 o 
  -2  13   8      461.84      463.03     11.05 o 
  -7  14   8      122.74      155.77     14.10 o 
  -6  14   8      107.75      108.02      8.05 o 
  -5  14   8        4.47        5.88      7.17 o 
  -1   3   9     2089.02     2331.00     13.96 o 
  -1   4   9        0.35        0.00      2.39 o 
  -2   5   9      554.21      594.12      7.50 o 
  -1   5   9       12.40        6.77      2.44 o 
  -2   6   9      116.06      128.79      4.48 o 
  -1   6   9      370.80      374.72      6.84 o 
  -3   7   9      298.90      288.09      5.91 o 
  -2   7   9      296.90      303.78      6.35 o 
  -1   7   9       44.90       68.97      5.82 o 
  -3   8   9      182.54      177.44      7.10 o 
  -2   8   9      675.73      616.29      8.54 o 
  -1   8   9       41.10       27.43      4.50 o 
  -4   9   9        0.00        0.00      4.55 o 
  -3   9   9        0.90        0.13      4.86 o 
  -2   9   9       93.38       97.93      4.89 o 
  -1   9   9      143.28      122.45      5.29 o 
  -4  10   9       46.71       57.41      5.33 o 
  -3  10   9        5.32        0.00      5.04 o 
  -2  10   9       61.56       53.56      5.43 o 
  -1  10   9      290.12      275.78      6.64 o 
  -5  11   9       15.20       19.65      5.53 o 
  -4  11   9      102.28      111.13      6.04 o 
  -3  11   9       27.46       27.18      5.39 o 
  -2  11   9       13.82       16.25      5.70 o 
  -1  11   9       23.29       16.49      6.08 o 
  -5  12   9       82.24       83.56      6.39 o 
  -4  12   9        5.05        4.27      5.88 o 
  -3  12   9       26.04       12.13      6.00 o 
  -2  12   9       88.17       93.30      7.46 o 
  -1  12   9        1.02        0.00      6.26 o 
  -6  13   9        1.32        0.00      6.79 o 
  -5  13   9        0.01        0.00      6.06 o 
  -4  13   9       72.29       82.48      7.77 o 
  -3  13   9       32.65       37.07      7.44 o 
  -2  13   9       72.58       79.18      7.98 o 
  -6  14   9       17.85        7.48      7.76 o 
   0   0  10     6611.48     7511.21    176.11 o 
   0   1  10      539.41      533.28      8.35 o 
  -1   2  10      713.65      823.85     11.24 o 
   0   2  10      436.28      439.31      8.58 o 
  -1   3  10       22.68       18.26      3.42 o 
   0   3  10     1730.77     1764.10     18.76 o 
  -2   4  10       68.22       84.36      5.72 o 
  -1   4  10     1053.20     1025.96      8.88 o 
   0   4  10     4870.10     4716.44     36.07 o 
  -2   5  10     1373.11     1287.64     10.95 o 
  -1   5  10      599.07      621.17      7.67 o 
   0   5  10     2552.47     2554.58     23.19 o 
  -3   6  10     1258.56     1215.10     16.85 o 
  -2   6  10     1089.78     1028.70     10.11 o 
  -1   6  10      630.44      622.10      8.82 o 
   0   6  10      313.45      315.86      8.66 o 
  -3   7  10     1486.16     1420.73     13.43 o 
  -2   7  10      156.61      173.48      5.79 o 
  -1   7  10      810.51      806.03      9.91 o 
   0   7  10     1407.94     1356.18     19.23 o 
  -4   8  10     1149.20     1147.65     17.81 o 
  -3   8  10      530.61      528.54      8.81 o 
  -2   8  10        2.01        0.00      4.57 o 
  -1   8  10       52.20       63.48      6.07 o 
   0   8  10        4.23        0.00      6.34 o 
  -4   9  10      125.06      126.39      5.80 o 
  -3   9  10       10.64       11.46      5.08 o 
  -2   9  10       12.55       14.30      4.81 o 
  -1   9  10        9.50        6.83      4.01 o 
   0   9  10      964.30      952.25     15.32 o 
  -5  10  10      438.53      436.93     12.32 o 
  -4  10  10      311.67      311.25      7.27 o 
  -3  10  10      127.45      126.12      6.36 o 
  -2  10  10       63.36       58.59      5.73 o 
  -1  10  10        0.05        3.63      5.60 o 
   0  10  10      253.52      253.32      9.59 o 
  -5  11  10       33.82       32.86      5.88 o 
  -4  11  10      936.45      932.25     11.84 o 
  -3  11  10      222.38      236.70      7.48 o 
  -2  11  10       61.99       73.20      6.38 o 
  -1  11  10        6.26       10.77      5.89 o 
   0  11  10      308.14      317.46     12.73 o 
  -6  12  10      227.30      232.69     11.46 o 
  -5  12  10        3.44        4.93      6.09 o 
  -4  12  10       44.75       44.32      5.99 o 
  -3  12  10       19.64       12.08      6.22 o 
  -2  12  10       97.66       96.29      7.78 o 
  -1  12  10       50.37       32.58      9.48 o 
  -6  13  10      244.23      251.16      8.86 o 
  -5  13  10       45.38       46.86      7.13 o 
  -4  13  10      186.66      214.68      9.15 o 
  -3  13  10      167.43      213.35      9.32 o 
  -1   3  11     1170.09     1099.58      9.60 o 
  -1   4  11      456.73      477.19      7.35 o 
  -2   5  11      469.09      444.26      7.40 o 
  -1   5  11       65.69       68.86      4.97 o 
  -2   6  11     1071.78      986.91     11.39 o 
  -1   6  11      238.43      256.60      6.91 o 
  -3   7  11       50.00       43.34      5.93 o 
  -2   7  11      133.81      145.59      5.71 o 
  -1   7  11       24.09       29.13      5.81 o 
  -3   8  11       17.10       19.80      5.33 o 
  -2   8  11       12.03        5.73      6.06 o 
  -1   8  11        7.64        6.71      4.47 o 
  -4   9  11      144.82      150.99      6.45 o 
  -3   9  11       30.32       29.86      5.40 o 
  -2   9  11       11.56       20.18      5.35 o 
  -1   9  11      100.36      100.41      6.21 o 
  -4  10  11        0.94        2.14      5.66 o 
  -3  10  11       60.90       56.25      5.93 o 
  -2  10  11        0.84        2.52      5.67 o 
  -1  10  11        7.23        0.00      5.53 o 
  -5  11  11       19.05       17.41      6.01 o 
  -4  11  11      154.26      170.04      7.13 o 
  -3  11  11       29.79       41.66      6.26 o 
  -2  11  11       26.32       20.32      6.17 o 
  -1  11  11        1.77        0.00      5.88 o 
  -5  12  11      170.06      166.31      7.76 o 
  -4  12  11        2.60       11.88      6.44 o 
  -3  12  11        1.69        0.00      6.42 o 
  -2  12  11        7.55        4.13      7.24 o 
  -6  13  11       97.07       99.03      7.89 o 
  -5  13  11        1.16        0.00      7.03 o 
   0   0  12        0.76        0.00     15.98 o 
   0   1  12      112.71      108.13      6.80 o 
  -1   2  12       21.43       12.63      6.57 o 
   0   2  12      104.13      103.56      7.21 o 
  -1   3  12        0.14        0.00      4.42 o 
   0   3  12     4460.20     4416.50     38.04 o 
  -2   4  12     2006.86     1929.41     21.17 o 
  -1   4  12       98.45       99.23      6.61 o 
   0   4  12      138.05      156.04     10.40 o 
  -2   5  12        5.32        8.63      5.01 o 
  -1   5  12      985.46      935.03     10.24 o 
   0   5  12        9.75        6.74      7.39 o 
  -3   6  12     2150.13     2074.63     28.40 o 
  -2   6  12       42.68       45.01      5.84 o 
  -1   6  12       70.27       79.37      6.54 o 
   0   6  12      272.74      277.76      9.63 o 
  -3   7  12       34.90       30.83      5.50 o 
  -2   7  12      404.48      428.11      8.90 o 
  -1   7  12      111.06      110.45      5.78 o 
   0   7  12      205.60      226.86      9.74 o 
  -4   8  12     1020.88      941.33     16.31 o 
  -3   8  12        3.27        3.96      5.39 o 
  -2   8  12       38.43       43.39      5.45 o 
  -1   8  12      301.00      325.15      7.85 o 
   0   8  12      142.34      152.60      9.22 o 
  -4   9  12      122.89      145.34      7.09 o 
  -3   9  12      442.48      424.87      8.94 o 
  -2   9  12       10.24       12.52      5.76 o 
  -1   9  12       81.18       85.80      6.60 o 
   0   9  12      327.46      343.48     11.72 o 
  -5  10  12      261.93      278.18     10.94 o 
  -4  10  12        6.07        5.90      5.64 o 
  -3  10  12       15.72        3.23      5.82 o 
  -2  10  12      182.77      199.13      7.53 o 
  -1  10  12        0.46        0.00      5.90 o 
   0  10  12       64.93       67.81     10.28 o 
  -5  11  12       45.48       40.76      6.32 o 
  -4  11  12      153.40      164.55      7.31 o 
  -3  11  12        2.85        0.00      6.36 o 
  -2  11  12        0.25        0.00      6.05 o 
  -1  11  12      173.79      205.49      8.38 o 
   0  11  12        2.39        3.48     11.42 o 
  -6  12  12      150.08      173.17     10.99 o 
  -5  12  12        0.13       14.06      6.33 o 
  -4  12  12        0.65        0.00      6.78 o 
  -3  12  12       91.51       89.65      7.17 o 
  -1   3  13      251.49      226.61      5.96 o 
  -1   4  13      129.18      130.56      5.92 o 
  -2   5  13       25.20       37.14      5.66 o 
  -1   5  13       97.20      101.44      6.14 o 
  -2   6  13     1419.66     1322.69     13.75 o 
  -1   6  13     1493.35     1377.80     14.79 o 
  -3   7  13      634.90      623.96     12.69 o 
  -2   7  13       80.04       77.11      5.97 o 
  -1   7  13       10.28       10.16      4.05 o 
  -3   8  13       89.57      108.95      6.67 o 
  -2   8  13        2.65       15.29      6.11 o 
  -1   8  13       48.25       49.75      6.44 o 
  -4   9  13      124.83      135.99      6.53 o 
  -3   9  13        4.59        9.18      6.22 o 
  -2   9  13       16.14       17.25      6.41 o 
  -1   9  13       34.74       34.02      6.57 o 
  -4  10  13      171.71      196.31      7.33 o 
  -3  10  13      303.15      302.48      8.71 o 
  -2  10  13       22.60       12.77      6.69 o 
  -1  10  13       29.09       20.18      6.70 o 
  -5  11  13      165.58      174.75      7.44 o 
  -4  11  13       26.65       22.72      6.42 o 
  -3  11  13       11.15        7.20      6.74 o 
  -2  11  13        1.33        1.75      7.14 o 
  -1  11  13       51.82       38.52     10.26 o 
  -5  12  13        4.16        2.81      6.76 o 
   0   0  14      555.05      522.11     26.82 o 
   0   1  14     1713.97     1575.99     18.45 o 
  -1   2  14     2254.01     2070.90     22.26 o 
   0   2  14      451.34      426.63     12.04 o 
  -1   3  14      589.39      504.07     10.01 o 
   0   3  14     1454.43     1259.33     16.69 o 
  -2   4  14      611.48      591.40     13.67 o 
  -1   4  14       82.56      102.61      5.82 o 
   0   4  14       93.66       97.30      7.82 o 
  -2   5  14       53.36       44.40      5.91 o 
  -1   5  14      530.81      518.62      9.25 o 
   0   5  14       53.28       42.66      8.53 o 
  -3   6  14      113.81      110.81     10.38 o 
  -2   6  14      517.68      480.37      9.43 o 
  -1   6  14      184.36      181.80      7.41 o 
   0   6  14       74.23      101.51      9.50 o 
  -3   7  14        0.24       13.68      5.45 o 
  -2   7  14      325.82      330.00      8.55 o 
  -1   7  14      358.47      375.93      9.00 o 
   0   7  14       52.43       57.31      9.45 o 
  -4   8  14       52.20       74.42      9.55 o 
  -3   8  14       34.11       43.64      6.72 o 
  -2   8  14       10.28       16.51      6.34 o 
  -1   8  14       19.15       21.61      6.41 o 
   0   8  14      144.01      134.88     11.60 o 
  -4   9  14      182.56      199.97      7.30 o 
  -3   9  14        7.39       14.29      6.62 o 
  -2   9  14      352.34      364.65      9.71 o 
  -1   9  14      295.50      306.55      9.41 o 
   0   9  14       49.00       46.37     11.47 o 
  -5  10  14       41.20       39.78      8.95 o 
  -4  10  14      235.74      260.11      8.06 o 
  -3  10  14       70.59       74.67      7.62 o 
  -2  10  14       99.74      102.78      7.87 o 
  -1  10  14       84.06      100.07      8.45 o 
  -5  11  14       71.84       66.48      6.87 o 
  -4  11  14        0.14        3.00      6.79 o 
  -3  11  14       28.00       26.69      7.72 o 
  -1   3  15        6.83        0.00      4.47 o 
  -1   4  15      649.70      566.49     10.45 o 
  -2   5  15     1036.23      958.41     12.81 o 
  -1   5  15       52.61       45.90      5.98 o 
  -2   6  15        2.46        4.09      6.10 o 
  -1   6  15      279.29      267.94      8.63 o 
  -3   7  15       51.60       55.23      6.82 o 
  -2   7  15       35.56       34.43      6.59 o 
  -1   7  15       44.18       25.29      6.85 o 
  -3   8  15       26.12       31.32      6.71 o 
  -2   8  15       52.92       58.17      7.11 o 
  -1   8  15       31.05       30.88      6.91 o 
  -4   9  15       59.37       67.97      6.97 o 
  -3   9  15        1.61        9.79      6.82 o 
  -2   9  15        0.06        6.76      6.85 o 
  -1   9  15       38.47       40.79      7.27 o 
  -4  10  15        0.18        3.28      6.56 o 
  -3  10  15       53.56       45.29      7.51 o 
  -2  10  15        4.58        0.00      7.13 o 
   0   0  16     5981.47     5769.46    196.89 o 
   0   1  16        3.88        0.00      6.15 o 
  -1   2  16     1511.64     1507.57     18.47 o 
   0   2  16       12.86        0.00      7.20 o 
  -1   3  16        3.14        0.00      5.17 o 
   0   3  16     1800.77     1615.22     24.29 o 
  -2   4  16      251.18      246.17     11.46 o 
  -1   4  16       60.16       59.36      6.24 o 
   0   4  16        1.16        0.00      8.38 o 
  -2   5  16        1.10        3.21      6.90 o 
  -1   5  16       53.29       67.87      6.80 o 
   0   5  16       16.95       25.69      8.35 o 
  -3   6  16       61.25       80.47      9.87 o 
  -2   6  16       35.00       31.52      6.56 o 
  -1   6  16       12.60       14.84      6.68 o 
   0   6  16       14.50       26.85     10.45 o 
  -3   7  16        1.13        5.36      6.49 o 
  -2   7  16       28.32       27.51      7.14 o 
  -1   7  16        0.83        6.44      6.79 o 
   0   7  16        7.44        8.01     10.18 o 
  -4   8  16      706.42      710.31     17.33 o 
  -3   8  16        5.35        7.16      6.82 o 
  -2   8  16       14.95       11.59      7.44 o 
  -1   8  16      646.18      619.51     12.14 o 
   0   8  16      338.19      328.97     15.02 o 
  -4   9  16       10.99       18.08      7.03 o 
  -3   9  16      232.62      253.05      9.56 o 
  -2   9  16        1.62        1.58      7.35 o 
  -1   9  16       32.84       57.90      8.63 o 
  -1   3  17       10.64       14.76      5.47 o 
  -1   4  17        2.72        0.00      6.64 o 
  -2   5  17       22.63       24.95      6.50 o 
  -1   5  17        9.73        0.00      6.66 o 
  -2   6  17        0.49        3.97      6.54 o 
  -1   6  17       65.72       54.14      7.15 o 
  -3   7  17       19.22       24.06      7.11 o 
  -2   7  17        3.73        0.00      7.07 o 
  -1   7  17       28.76       32.75      7.20 o 
  -3   8  17        0.36        4.33      7.34 o 
  -2   8  17        6.74        2.77      7.58 o 
  -1   8  17        0.88        0.00      8.03 o 
   0   0  18      173.66      125.47     42.48 o 
   0   1  18     1045.02      971.94     15.37 o 
  -1   2  18      303.47      305.38     11.04 o 
   0   2  18      480.02      489.22     15.83 o 
  -1   3  18      259.17      264.85      8.32 o 
   0   3  18        8.79        5.14      8.28 o 
  -2   4  18       54.25       59.68      9.39 o 
  -1   4  18       14.75       12.16      6.65 o 
   0   4  18        6.65        5.29     12.14 o 
  -2   5  18       14.56       18.67      6.56 o 
  -1   5  18       17.24        3.29      6.57 o 
   0   5  18        3.31        0.00      9.97 o 
  -3   6  18       12.44       12.81      9.92 o 
  -2   6  18       25.65       18.56      7.27 o 
  -1   6  18       29.90       32.17      8.76 o 
   0   6  18      169.34      157.41     14.05 o 
  -3   7  18       13.50       31.34      7.70 o 
  -2   7  18       50.39       53.11      7.91 o 
  -1   7  18       58.95       58.43      8.56 o 
  -1   3  19       34.04       35.88      6.98 o 
  -1   4  19        0.58        0.00      7.41 o 
  -2   5  19        1.41        0.00      6.79 o 
  -1   5  19        0.50        0.00      6.66 o 
  -2   6  19       82.60      101.06      8.59 o 
   0   0  20     2170.25     2414.97     61.25 o 
   0   1  20        2.03       10.82      7.41 o 
  -1   2  20      227.02      235.71     11.31 o 
   0   2  20        3.20        4.81      9.01 o 
  -1   3  20        0.75        0.00      6.16 o 
   0   3  20      623.03      608.69     19.34 o 
  -2   4  20       21.77        0.00      8.63 o 
                                                 
